# Supplementary material for: Vaccine Coverage and Effectiveness in a School-Based Varicella Outbreak in Jinan Prefecture, Shandong Province
Source: Vaccines (Basel). 2022 Jul 31;10(8):1225. doi: 10.3390/vaccines10081225 (PMC9416244; doi:10.3390/vaccines10081225)
Supplement: Supplementary file 1 [file vaccines-10-01225-s001.zip]

Archive with 1 entries (1 files):
- investigation chart.xlsx
