# Supplementary material for: Vaccine Coverage and Effectiveness in a School-Based Varicella Outbreak in Jinan Prefecture, Shandong Province
Source: Vaccines (Basel). 2022 Jul 31;10(8):1225. doi: 10.3390/vaccines10081225 (PMC9416244; doi:10.3390/vaccines10081225)
Supplement: Supplementary file 1 [file vaccines-10-01225-s001.zip › investigation chart.xlsx]

## Sheet: investigation chart-case
Case investigation chart
No	name of cases	gender	birth date	home address		onset date		Vaccine history		onset-vaccination	clinical manifestation											complication						In/outpatient	prognosis	Case nature		specimen
					Class		diagnosed or not	doses	the latest dose time	time interval	fever(℃)	rash	rash distribution	headache	inappetence	malaise	rhinobyon	running nose	throat pain	cough	other	encephalitis	pneumonia	myocarditis	nephritis	Soft tissue infection	ithers	outpatient	improved	sporadic	outbreak	serum	Blister fluid
1	RX ZHANG	female	2011-08-28	——	7	2021-06-07	yes	0				2021-06-07	Face, chest, chest, limbs															outpatient	improved	no	yes	no	no
2	HY HE	female	2010-09-17	——	7	2021-06-07	yes	1	2011-11-15	9.56712	37.5	2021-06-10	Back, head															outpatient	improved	no	yes	yes	no
3	Z WANG	male	2011-03-16	——	7	2021-06-09	yes	0			38.3	2021-06-09	Limbs, palms		yes				yes									outpatient	improved	no	yes	yes	yes
4	MC CHEN	male	2011-03-04	——	6	2021-06-09	yes	1	2012-05-31	9.03014		2021-06-10			yes													outpatient	improved	no	yes	yes	yes
5	YY ZHANG	male	2011-01-10	——	7	2021-06-10	yes	0				2021-06-11									itch							outpatient	improved	no	yes	yes	no
6	ZH WANG	female	2011-07-21	——	7	2021-06-10	yes	1	2014-03-18	7.23562	38.2	2021-06-10	Chest and abdomen, waist and back, head, limbs, palms, soles								itch							outpatient	improved	no	yes	yes	no
7	YN LI	female	2011-08-21	——	7	2021-06-10	yes	1	2014-05-30	7.03562	37.2	2021-06-11																outpatient	improved	no	yes	yes	no
8	ZH WANG	male	2010-10-01	——	7	2021-06-10	yes	1	2011-12-20	9.47945	38.2	2021-06-11									itch							outpatient	improved	no	yes	yes	no
9	YH LI	female	2010-10-14	——	7	2021-06-11	yes	0				2021-06-12	Back, head, chest and abdomen, palms,limbs															outpatient	improved	no	yes	yes	no
10	MY ZHANG	female	2010-12-21	——	7	2021-06-11	yes	1	2012-02-22	9.30685		2021-06-11	chest								itch							outpatient	improved	no	yes	yes	no
11	WL WANG	female	2009-08-14	——	7	2021-06-11	yes	0				2021-06-11											.	.				outpatient	improved	no	yes	no	no
12	JQ WANG	female	2011-08-09	——	7	2021-06-11	yes	0			37.7	2021-06-11											.	.				outpatient	improved	no	yes	no	no
13	ZY LI	male	2011-05-30	——	7	2021-06-14	yes	0				2021-06-14											.	.				outpatient	improved	no	yes	no	no

## Sheet: vaccine history-students
VaricellaVaccinationStatusCollectionFormforStudents(6.16,2021) Note:Parentscancheckthetimeofvaricellavaccinationontheirchild'svaccinationcertificatetofillintheinformationaboutvaricellavaccination. Thecollectionofthehistoryofvaricellainfectionandvaccinationwillhelptounderstandtheimmunestatusofthestudentsandthecurrentstatusoftheimmunebarrierintheschool.Pleasebesuretofillintheinformationaccurately.I…
						varicella history		vaccinehistory（yes/no/NA）	administration date
Case Num.	name	gender	birthdate	grade	class	got varicella or not before this outbreak	onsetdate	vaccinehistory（yes/no/NA）	dose1	dose2
1	——	male	2011-07-06	4	1	no		yes	2012-08-06	2015-10-14
2	——	female	2011-04-20	4	1	no		yes	2012-04-24	2015-09-08
3	——	male	2010-12-23	4	1	no		yes	2011-12-19
4	——	male	2010-11-09	4	1	no		yes	2012-06-12
5	——	female	2010-10-04	4	1	no		yes	2011-10-11
6	——	female	2011-01-05	4	1	no		yes	2012-01-28
7	——	female	2010-12-07	4	1	no		yes	2011-12-08
8	——	male	2010-11-10	4	1	no		no
9	——	female	2010-10-14	4	1	no		yes	2011-11-17	2014-11-20
10	——	male	2011-02-08	4	1	no		yes	2012-02-09	2015-07-18
11	——	male	2011-07-20	4	1	no		yes	2012-09-12	2015-08-20
12	——	male	2010-11-18	4	1	no		yes	2012-04-07
13	——	female	2011-06-23	4	1	no		yes	2012-06-26
14	——	male	2011-06-05	4	1	no		no
15	——	female	2010-11-02	4	1	no		no
16	——	male	2011-03-22	4	1	no		yes	2012-04-08
17	——	female	2011-08-16	4	1	no		yes	2012-09-13	2015-11-18
18	——	female	2011-04-26	4	1	no		no
19	——	female	2010-11-15	4	1	no		yes	2011-11-17
20	——	female	2011-08-06	4	1	no		yes	2012-08-09
21	——	male	2011-02-14	4	1	no		yes	2013-04-23
22	——	female	2011-07-12	4	1	no		no
23	——	female	2011-05-06	4	1	no		yes	2012-05-10	2016-06-30
24	——	male	2010-10-02	4	1	no		yes	2011-10-18
25	——	female	2010-12-10	4	1	no		yes	2012-04-19
26	——	male	2011-08-01	4	1	yes	2015-12-28	yes	2012-08-03
27	——	female	2010-11-15	4	1	no		no
28	——	male	2011-03-21	4	1	no		yes	2012-04-24	2015-09-08
29	——	male	2011-08-20	4	1	no		no
30	——	male	2010-12-28	4	1	yes	2013-02-25	no
31	——	female	2010-11-15	4	1	yes	2016-05-20	no
32	——	male	2010-09-20	4	1	yes		no
33	——	male	2011-02-28	4	1	no		yes	2011-08-26
34	——	male	2011-05-10	4	1	no		yes	2012-05-10
35	——	male	2011-02-05	4	1	yes	2015-05-20	yes	2012-03-05
36	——	male	2011-04-03	4	1	no		yes	2012-04-06	2015-05-13
37	——	female	2010-12-25	4	1	yes	2017-06-20	yes	2012-04-17
38	——	male	2011-03-03	4	1	yes	2015-05-21	yes	2012-04-28
39	——	female	2011-01-11	4	1	no		NA
40	——	female	2011-06-15	4	1	no		yes	2013-09-22	2015-07-08
41	——	female	2011-01-30	4	1	no		yes	2012-02-05	2015-04-25
42	——	male	2010-12-02	4	1	no		yes	2012-02-28
43	——	female	2011-08-03	4	1	no		no
44	——	female	2011-07-05	4	1	no		yes	2013-08-16	2016-06-09
45	——	female	2011-01-25	4	1	no		yes	2012-02-26	2012-08-26
46	——	male	2010-12-22	4	2	no		yes	2012-05-15	2015-08-25
47	——	male	2010-04-21	4	2	no		yes	2018-06-15
48	——	male	2011-04-16	4	2	no		yes	2012-07-10
49	——	male	2011-08-27	4	2	no		yes	2012-09-11
50	——	male	2010-11-09	4	2	no		yes	2011-11-22
51	——	female	2010-10-24	4	2	no		yes	2011-11-15	2012-03-05
52	——	female	2011-04-15	4	2	no		yes	2011-11-22
53	——	female	2011-08-04	4	2	yes	2020-03-11	yes	2012-08-30	2015-10-15
54	——	male	2011-03-14	4	2	no		NA
55	——	male	2010-09-01	4	2	no		no
56	——	female	2011-05-08	4	2	yes	2013	NA
57	——	female	2011-04-22	4	2	no		yes	2012-09-07
58	——	male	2010-09-02	4	2	no		yes	2011-09-15
59	——	female	2011-04-06	4	2	no		yes	2014-08-26
60	——	male	2011-07-04	4	2	no		yes	2012-07-26
61	——	male	2011-04-20	4	2	no		yes	2012-10-05	2015-12-09
62	——	female	2011-08-05	4	2	no		yes	2012-08-05
63	——	male	2011-05-17	4	2	no		yes	2012-05-17
64	——	male	2011-05-11	4	2	no		yes	2011-05-11
65	——	male	2011-04-20	4	2	yes	2012	no
66	——	male	2011-04-06	4	2	no		yes	2016-12-30
67	——	female	2011-06-23	4	2	no		no
68	——	female	2011-06-02	4	2	no		yes	2012-05-04	2016-07-06
69	——	male	2010-12-30	4	2	no		yes	2012-01-03
70	——	female	2010-11-12	4	2	no		yes	2013-07-18
71	——	male	2011-07-20	4	2	no		yes	2012-08-28
72	——	male	2010-09-06	4	2	no		yes	2014-04-25
73	——	female	2011-03-23	4	2	no		yes
74	——	female	2011-07-18	4	2	no		yes	2013-08-22
75	——	male	2010-11-28	4	2	no		yes	2011-12-08	2015-02-12
76	——	female	2011-06-26	4	2	yes	2017	yes	2011-11-05
77	——	female	2010-10-26	4	2	no		yes	2012-02-28	2015-05-18
78	——	female	2010-09-28	4	2	no		yes	2012-09-19
79	——	male	2011-02-02	4	2	no		yes	2012-03-06
80	——	female	2011-02-11	4	2	no		no
81	——	female	2011-07-17	4	2	no		no
82	——	male	2011-10-14	4	2	no		yes	2012-08-21	2017-03-18
83	——	male	2011-08-28	4	2	no		yes	2012-05-16	2018-11-02
84	——	female	2011-07-20	4	2	no		NA
85	——	female	2011-01-12	4	2	yes	2015	no
86	——	male	2010-09-19	4	2	yes	2015.6	yes	2011-10-12
87	——	female	2010-12-30	4	2	no		yes	2012-09-25	2016-06-30
88	——	male	2010-06-16	4	2	no		no
89	——	male	2011-07-12	4	2	no		yes	2012-07-26
90	——	female	2011-03-17	4	3	no		yes	2014-02-14	2017-06-02
91	——	female	2011/7/20	4	3	no		yes	2013-08-27	2014/8/22
92	——	male	2010-11-08	4	3	no		yes	2012-01-20
93	——	female	2010-11-02	4	3	no		yes	2012-09-25
94	——	female	2011-05-25	4	3	no		yes	2012-08-01	2016-04-06
95	——	female	2011-03-31	4	3	no		yes	2012-05-03	2015-05-25
96	——	male	2011-05-24	4	3	no		yes	2012-07-16
97	——	female	2011-06-22	4	3	no		yes	2012-07-20
98	——	male	2011-07-01	4	3	no		yes	2015-08-05
99	——	male	2011-08-25	4	3	no		yes	2013-07-19
100	——	male	2010-09-07	4	3	no		yes	2012-03-06
101	——	male	2010-12-05	4	3	no		yes	2011-12-08
102	——	male	2011-04-14	4	3	no		yes	2012-04-20
103	——	female	2010-09-03	4	3	no		yes	2012-03-06
104	——	male	2011-04-03	4	3	no		yes	2012-10-09
105	——	male	2010-11-29	4	3	no		yes	2013-11-30
106	——	male	2010-09-25	4	3	no		yes	2011-11-15	2014-11-18
107	——	male	2010-11-04	4	3	no		no
108	——	female	2010-10-29	4	3	no		yes	2011-11-01
109	——	female	2011-08-06	4	3	no		yes	2012-08-10	2016-07-15
110	——	male	2011-05-01	4	3	no		yes	2012-08-21	2017-03-28
111	——	female	2011-05-06	4	3	yes	2016年	no
112	——	male	2010-09-25	4	3	no		yes	2011-10-18
113	——	female	2011-05-21	4	3	no		yes	2012-08-15	2015-09-08
114	——	female	2010-09-13	4	3	no		yes	2011-09-15
115	——	male	2010-12-02	4	3	no		yes	2013-07-16
116	——	male	2011-02-08	4	3	no		yes	2012-05-10
117	——	male	2011-01-01	4	3	no		yes	2012-01-17	2015-03-24
118	——	female	2011-06-21	4	3	no		yes	2012-07-25
119	——	male	2010-10-17	4	3	no		yes	2011-11-29	2017-02-24
120	——	male	2011-05-20	4	3	no		yes	2012-10-12	2015-08-28
121	——	female	2010-11-06	4	3	no		no
122	——	male	2011-06-07	4	3	no		no
123	——	female	2010-09-28	4	3	no		no
124	——	male	2011/05/17	4	3	no		no
125	——	female	2010/06/26	4	3	no		yes	2014-09-09	2015-06-12
126	——	female	2011/03/31	4	3	no		yes	2012-05-03	2015-05-25
127	——	female	2011/06/06	4	3	no		no
128	——	female	2011-01-27	4	3	no		yes	2012-11-18
129	——	male	2011/05/12	4	3	no		NA
130	——	male	2011/04/03	4	3	no		yes	2012-05-09
131	——	female	2010/10/21	4	3	no		NA
132	——	female	2011/07/07	4	3	no		yes	2012-08-07
133	——	female	2011/06/07	4	3	no		NA
134	——	female	2011/04/11	4	3	no		yes	2012-08-08
135	——	male	2010/09/30	4	4	no		yes	2014-03-20
136	——	male	2010/11/08	4	4	no		yes	2012-06-14	2013-01-17
137	——	male	2010/10/03	4	4	no		yes	2014-09-05
138	——	male	2011/06/06	4	4	no		yes	2014-07-24
139	——	female	2010/10/26	4	4	no		yes	2012-06-14
140	——	male	2011/07/28	4	4	no		yes	2012-08-16
141	——	female	2010/12/19	4	4	no		no
142	——	male	2011/04/25	4	4	no		yes	2013-03-19	2015-06-26
143	——	female	2010/11/04	4	4	no		yes	2011-11-18	2015-11-13
144	——	female	2010/11/07	4	4	no		yes	2012-04-27
145	——	female	2011/04/26	4	4	no		yes	2018-05-18
146	——	female	2011/03/21	4	4	no		no
147	——	male	2011/06/21	4	4	no		yes	2012-06-22	2015-08-12
148	——	male	2011/04/20	4	4	no		no
149	——	female	2010/10/19	4	4	no		yes	2012-07-02
150	——	male	2010/10/14	4	4	no		yes	2012-03-14
151	——	male	2010/09/16	4	4	yes	2016年	yes	2011-09-20
152	——	female	2011/05/18	4	4	no		yes	2012-06-22
153	——	male	2011/02/27	4	4	no		yes	2012-06-05
154	——	male	2011/02/20	4	4	no		yes	2012-07-02
155	——	male	2011/04/14	4	4	no		yes	2013-03-19	2015-06-26
156	——	female	2011/07/26	4	4	no		yes	2013-09-10	2017-03-22
157	——	female	2010/11/03	4	4	no		yes	2012-03-08
158	——	male	2011/04/12	4	4	no		yes	2012-04-24	2015-12-16
159	——	female	2011/08/03	4	4	no		no
160	——	male	2011/01/22	4	4	no		yes	2012-02-01
161	——	male	2010/10/11	4	4	no		yes	2012-03-01
162	——	female	2010/12/17	4	4	no		yes	2012-05-15	2015-07-03
163	——	male	2011/04/12	4	4	no		yes	2012-05-07	2016-02-25
164	——	female	2010/09/05	4	4	no		yes	2012-02-29	2014-04-11
165	——	male	2011/02/25	4	4	no		yes	2012-04-13
166	——	female	2011/05/28	4	4	no		no
167	——	female	2010/11/07	4	4	no		yes	2012-01-18	2016-04-26
168	——	female	2010/09/24	4	4	no		no
169	——	male	2010/10/04	4	4	no		yes	2012-12-06
170	——	male	2011/08/07	4	4	no		no
171	——	female	2010-11-05	4	4	no		yes	2012-08-07
172	——	female	2010-12-22	4	4	no		yes	2011-12-22	2015-03-26
173	——	male	2011/06/14	4	4	no		no
174	——	male	2011/03/03	4	4	no		yes	2012-08-30
175	——	female	2011/03/26	4	4	no		yes	2012-05-08	2016-04-20
176	——	female	2010/09/30	4	4	no		yes	2011-12-15	2014-12-15
177	——	male	2011/08/21	4	4	no		yes
178	——	male	2010/10/16	4	4	no		yes	2012-08-25
179	——	male	2010/12/26	4	4	no		no
180	——	female	2010-09-17	4	5	no		yes	2012-04-24	2017-02-14
181	——	female	2011-02-28	4	5	no		yes	2012-03-05
182	——	male	2010-11-09	4	5	no		yes	2012-06-21
183	——	male	2010-11-26	4	5	no		yes	2011-12-08
184	——	female	2011-03-21	4	5	no		no
185	——	male	2011-04-08	4	5	no		yes	2012-05-15
186	——	female	2010-12-03	4	5	no		yes	2012-02-23
187	——	female	2011-05-27	4	5	no		yes	2019-05-30
188	——	female	2010-10-12	4	5	no		yes	2012-03-14	2017-04-06
189	——	male	2010-09-29	4	5	no		yes	2011-10-16
190	——	male	2010-10-02	4	5	no		yes	2011-11-08	2012-01-08
191	——	male	2011-05-10	4	5	no		yes	2012-05-11
192	——	male	2011-03-22	4	5	yes	2018.1	yes	2012-06-18
193	——	male	2011-03-03	4	5	no		yes	2021-06-17
194	——	female	2011-07-28	4	5	no		yes	2012-09-10
195	——	female	2011-04-24	4	5	no		yes	2012-05-08	2015-10-16
196	——	male	2010-09-06	4	5	no		yes	2011-10-05
197	——	female	2011-04-05	4	5	no		yes	2012-05-15
198	——	male	2010-07-21	4	5	no		yes	2016-11-01
199	——	female	2011-05-25	4	5	no		yes	2012-08-23
200	——	female	2011-04-07	4	5	no		yes	2012-09-12
201	——	female	2011-01-25	4	5	no		yes	2012-02-13
202	——	male	2011-08-21	4	5	no		yes	2012-09-04	2016-03-01
203	——	male	2010-11-16	4	5	yes	2011-05-01	no
204	——	male	2011-01-25	4	5	no		no
205	——	female	2011-05-12	4	5	no		no
206	——	female	2011-03-18	4	5	no		yes	2012-03-28
207	——	female	2011-08-28	4	5	no		yes	2012-11-06	2015-12-03
208	——	male	2011-08-22	4	5	no		yes	2012-08-29	2013-06-25
209	——	male	2011-05-19	4	5	no		yes	2012-09-19
210	——	female	2010-12-11	4	5	no		yes	2012-12-13
211	——	female	2021-06-23	4	5	no		NA
212	——	female	2011-03-15	4	5	no		yes	2012-03-15
213	——	female	2010-12-21	4	5	yes	2015.6	no
214	——	male	2011-01-11	4	5	no		no
215	——	male	2010-11-23	4	5	no		no
216	——	female	2011-07-25	4	5	no		no
217	——	male	2011-03-04	4	5	no		yes	2012-03-06	2017-06-01
218	——	male	2011-04-18	4	5	no		no
219	——	male	2011-06-18	4	5	no		yes	2014-03-18
220	——	male	2011-07-19	4	5	no		NA
221	——	male	2011-02-11	4	5	no		yes	2012-05-03
222	——	male	2011-04-04	4	5	no		no
223	——	male	2011-07-15	4	5	NA		NA
224	——	female	2010-11-27	4	6	no		yes	2012-02-17
225	——	male	2011-05-04	4	6	no		no
226	——	female	2011-07-19	4	6	yes	2016年	yes	2012-08-17
227	——	female	2010-09-19	4	6	no		yes	2012-05-15	2018-06-01
228	——	male	2011-05-19	4	6	no		yes	2012-07-24
229	——	female	2010-11-08	4	6	no		yes	2011-11-08
230	——	female	2010-10-15	4	6	no		yes	2012-01-13	2017-04-21
231	——	male	2011-05-26	4	6	no		yes	2012-06-05	2015-09-21
232	——	female	2010-10-15	4	6	no		yes	2012-01-13	2017-04-21
233	——	female	2011-05-06	4	6	no		yes	2012-05-22
234	——	female	2010-09-30	4	6	no		yes	2013-02-07	2017-02-25
235	——	female	2010-11-15	4	6	no		no
236	——	male	2011-04-10	4	6	no		yes	2012-07-03
237	——	male	2011-03-19	4	6	no		yes	2017-05-17	2017-05-31
238	——	male	2010-12-23	4	6	no		yes	2012-05-15
239	——	male	2011-03-04	4	6	yes	2021-06-10	yes	2012-05-31
240	——	female	2011-07-26	4	6	no		yes	2012-10-09
241	——	male	2011-08-23	4	6	no		no
242	——	female	2011-01-03	4	6	no		yes	2012-10-11	2017-06-09
243	——	male	2010-10-19	4	6	no		no
244	——	male	2010-10-25	4	6	no		yes	2012-04-13
245	——	male	2010-09-24	4	6	no		no
246	——	female	2011-02-06	4	6	no		yes	2012-04-13
247	——	male	2011-02-14	4	6	no		yes	2012-04-27	2016-06-09
248	——	female	2011-07-12	4	6	no		no
249	——	male	2010-09-15	4	6	no		yes	2011-09-15
250	——	male	2011-08-10	4	6	no		yes	2012-09-18
251	——	male	2011-07-08	4	6	no		yes	2014-03-27
252	——	female	2011-05-28	4	6	no		yes	2012-07-10	2015-09-02
253	——	female	2011-02-20	4	6	no		yes	2013-09-05
254	——	female	2010-07-04	4	6	no		yes	2014-11-18
255	——	female	2010-10-16	4	6	no		yes	2012-02-26
256	——	male	2011-06-08	4	6	no		no
257	——	male	2010-04-07	4	6	no		yes	2011-04-15	2016-03-15
258	——	female	2010-09-12	4	6	no		yes	2011-10-18
259	——	male	2011-07-11	4	6	no		no
260	——	female	2011-04-26	4	6	no		yes	2012-08-08
261	——	male	2010-11-30	4	6	no		yes	2011-11-29
262	——	male	2011-01-26	4	6	no		yes	2012-08-18
263	——	female	2010-12-25	4	6	no		no
264	——	male	2011-07-03	4	6	no		yes	2012-10-16
265	——	female	2011-07-21	4	6	no		yes	2012-06-15
266	——	male	2011-02-20	4	6	no		yes	2012-03-28
267	——	male	2011-03-20	4	6	yes	2015.5	no
268	——	female	2011-04-03	4	6	no		yes	2012-06-05
269	——	female	2011-01-12	4	7	no		yes	2012-03-06
270	——	male	2011-06-13	4	7	no		no
271	——	female	2011-01-31	4	7	no		yes	2012-05-15
272	——	male	2010-08-17	4	7	no		yes	2011-09-08	2015-07-27
273	——	female	2010-12-14	4	7	no		yes	2011-12-27
274	——	female	2010-09-23	4	7	no		yes	2012-02-22
275	——	female	2010-12-21	4	7	no		no
276	——	female	2010-11-15	4	7	no		yes	2012-02-29	2018-07-12
277	——	female	2011-01-15	4	7	no		yes	2012-02-21
278	——	male	2010-09-30	4	7	no		yes	2011-10-11
279	——	female	2010-10-10	4	7	no		no
280	——	female	2010-10-14	4	7	no		no
281	——	male	2011-02-16	4	7	no		yes	2012-04-20	2016-03-10
282	——	male	2011-01-10	4	7	no		yes	2012-02-13
283	——	male	2011-06-24	4	7	no		no
284	——	male	2010-10-01	4	7	no		yes	2011-12-20
285	——	female	2011-07-20	4	7	no		yes	2012-08-22	2015-09-10
286	——	female	2010-10-31	4	7	no		yes	2011-11-01	2015-01-15
287	——	male	2011-08-23	4	7	no		yes	2012-09-04
288	——	female	2011-04-04	4	7	no		yes	2011-11-08
289	——	male	2011-05-16	4	7	no		yes	2012-06-19	2016-01-29
290	——	female	2011-04-01	4	7	no		yes	2012-04-01	2012-04-23
291	——	male	2011-01-10	4	7	no		yes	2012-05-25	2015-12-31
292	——	male	2010-10-29	4	7	no		yes	2012-02-13
293	——	male	2011-03-16	4	7	yes		no
294	——	male	2011-01-10	4	7	no		yes	2012-01-10
295	——	male	2010-11-03	4	7	no		no
296	——	male	2011-02-23	4	7	no		yes	2012-05-11	2015-06-19
297	——	female	2010-12-30	4	7	no		yes	2011-12-30
298	——	male	2011-05-30	4	7	no		no
299	——	female	2010-09-17	4	7	no		yes	2011-11-15
300	——	female	2009-08-14	4	7	no		no
301	——	male	2010-11-26	4	7	no		yes	2011-12-13
302	——	female	2011-07-21	4	7	no		yes	2014-03-18
303	——	male	2011-05-02	4	7	no		yes	2015-06-16
304	——	female	2011-03-25	4	7	no		yes	2012-03-29
305	——	female	2010-10-29	4	7	no		yes	2012-07-24
306	——	male	2011-06-07	4	7	no		yes	2013-07-27	2016-07-28
307	——	male	2011-03-13	4	7	no		yes	2012-03-13
308	——	male	2011-08-16	4	7	no		yes	2012-12-27
309	——	female	2011-08-28	4	7	yes		no
310	——	male	2011-01-12	4	7	no		no
311	——	female	2011-08-21	4	7	no		yes	2014-05-30
312	——	female	2011-08-09	4	7	yes		no
313	——	male	2011-01-05	4	7	no		yes	2012-02-14
314	——	male	2011-06-26	4	7	no		yes	2014-03-26
315	——	female	2010-12-17	4	8	no		yes	2011-12-25
316	——	male	2011-08-26	4	8	no		yes	2012-12-13
317	——	male	2011-08-31	4	8	no		yes	2012-09-28	2015-10-14
318	——	female	2011-06-24	4	8	no		yes	2012-09-12	2017-03-01
319	——	female	2011-05-10	4	8	no		yes	2012-06-09
320	——	female	2010-10-08	4	8	no		yes	2017-05-11
321	——	male	2010-10-13	4	8	no		yes	2012-01-17
322	——	female	2011-02-16	4	8	no		yes	2012-02-20	2013-02-22
323	——	male	2010-11-01	4	8	no		yes	2011-11-04	2017-02-14
324	——	male	2011-03-12	4	8	no		yes	2012-05-29
325	——	male	2011-06-05	4	8	no		yes	2012-10-16
326	——	female	2011-07-04	4	8	no		yes	2012-07-06
327	——	female	2011-01-11	4	8	no		yes	2012-01-12	2017-01-12
328	——	male	2011-07-08	4	8	no		yes	2013-04-28	2015-08-25
329	——	male	2010-09-19	4	8	no		yes	2012-02-05
330	——	female	2010-10-14	4	8	no		no
331	——	female	2010-11-29	4	8	no		yes	2012-02-14	2016-03-30
332	——	male	2010-12-10	4	8	no		yes	2012-02-10	2014-03-18
333	——	female	2011-03-08	4	8	no		yes	2012-08-16
334	——	female	2010-12-10	4	8	no		yes	2014-03-18
335	——	female	2010-09-23	4	8	no		yes	2012-01-12
336	——	male	2010-11-27	4	8	no		yes	2012-04-15	2017-06-15
337	——	female	2011-01-27	4	8	no		yes
338	——	male	2011-04-27	4	8	no		no
339	——	male	2010-11-17	4	8	no		yes	2012-03-14	2015-06-17
340	——	female	2010-10-05	4	8	no		yes	2011-10-05	2015-03-06
341	——	male	2010-11-11	4	8	yes		no
342	——	female	2011-06-19	4	8			yes	2013-06-04
343	——	male	2011-04-30	4	8	no		yes	2012-05-02
344	——	male	2011-03-29	4	8	no		yes	2012-05-07	2015-06-12
345	——	female	2011-07-13	4	8	no		yes	2012-07-13	2017-10-21
346	——	female	2010-11-20	4	8	no		yes	2012-03-07
347	——	female	2010-11-10	4	8	no		NA
348	——	female	2010-11-21	4	8	no		no
349	——	female	2011-07-27	4	8	no		yes	2012-07-31	2016-02-18
350	——	male	2011-07-03	4	8	no		yes	2012-07-03	2014-07-01
351	——	male	2008-12-07	4	8	no		NA
352	——	male	2010-09-27	4	8	no		yes	2011-11-05	2017-02-25
353	——	male	2010-10-20	4	8	no		yes	2012-04-19
354	——	male	2010-12-31	4	8	no		no
355	——	male	2010-10-24	4	8	no		yes	2012-02-14
356	——	male	2011-01-28	4	8	no		yes	2012-06-08	2015-07-22
357	——	male	2010-09-19	4	8	no		yes	2011-11-05	2014-07-01
358	——	male	2010-10-08	4	8	no		yes	2011-10-12
359	——	female	2011-08-15	4	8	NA		NA
360	——	female	2010-09-30	4	9	no		yes	2011-09-30
361	——	male	2011-01-10	4	9	no		yes	2012-04-10	2017-07-01
362	——	male	2011-07-27	4	9	no		yes	2012-07-30	2015-09-30
363	——	male	2011-07-09	4	9	no		yes	2012-07-24	2015-07-30
364	——	female	2010-09-16	4	9	yes	2015.7	no
365	——	female	2011-05-09	4	9	no		yes	2011-12-12	2012-06-17
366	——	male	2011-08-28	4	9	no		yes	2014-06-17
367	——	male	2010-10-11	4	9	no		yes	2011-10-11
368	——	female	2011-03-29	4	9	no		yes	2012-04-13	2015-06-10
369	——	female	2011-02-26	4	9	no		no
370	——	female	2010-09-03	4	9	no		yes	2011-12-27
371	——	male	2011-07-28	4	9	no		yes	2014-03-14	2016-06-23
372	——	female	2010-09-23	4	9	no		yes	2012-05-02
373	——	male	2010-10-26	4	9	no		yes	2011-11-15
374	——	female	2011-05-20	4	9	no		no
375	——	female	2010-10-13	4	9	no		yes	2012-02-24
376	——	female	2011-08-28	4	9	no		yes	2012-12-25	2015-10-17
377	——	male	2010-11-18	4	9	no		yes	2012-04-09	2019-10-09
378	——	male	2011-06-08	4	9	no		yes	2012-06-11	2015-08-13
379	——	female	2011-02-06	4	9	no		yes	2012-03-17
380	——	male	2010-11-29	4	9	no		yes	2012-02-23	2017-04-27
381	——	male	2011-02-28	4	9	no		yes	2012-03-09	2015-09-11
382	——	male	2010-10-01	4	9	no		yes	2012-08-03
383	——	female	2010-10-18	4	9	no		no
384	——	male	2011-05-21	4	9	no		yes	2012-05-31	2017-01-19
385	——	female	2010-10-06	4	9	no		yes	2012-06-01	2016-06-26
386	——	female	2011-04-09	4	9	no		yes	2012-04-10	2020-11-21
387	——	female	2011-04-19	4	9	no		yes	2012-05-22	2015-06-25
388	——	female	2011-01-09	4	9	no		yes	2015-05-08
389	——	male	2010-06-24	4	9	no		yes	2012-09-03	2016-09-02
390	——	male	2011-05-02	4	9	no		yes	2014-12-05
391	——	male	2010-12-23	4	9	no		yes	2012-08-16
392	——	male	2010-09-20	4	9	no		yes	2012-05-09
393	——	male	2011-08-01	4	9	no		yes	2012-09-27	2017-03-29
394	——	female	2011-01-24	4	9	no		yes	2012-02-22	2018-08-25
395	——	female	2011-03-26	4	9	no		yes	2012-06-12
396	——	male	2010-10-28	4	9	no		no
397	——	male	2010-07-14	4	9	no		yes	2011-07-15
398	——	female	2011-01-08	4	9	no		yes	2012-01-10	2017-06-06
399	——	female	2009-12-21	4	9	no		yes	NA
400	——	male	2010-12-25	4	9	no		yes	2011-12-26	2015-02-09
401	——	male	2010-09-16	4	9	no		yes	2011-12-13
402	——	male	2011-06-08	4	9	no		yes	NA
403	——	male	2011-03-06	4	9	no		yes	2012-03-29
404	——	female	2011-03-10	4	9	no		no
405	——	male	2010-10-24	4	10	no		yes	2011-12-26
406	——	female	2011-05-11	4	10	no		yes	2012-06-21
407	——	male	2010-11-28	4	10	no		yes	2012-02-13
408	——	female	2010-10-08	4	10	no		yes	2019-07-18
409	——	female	2010-11-04	4	10	no		yes	2012-02-28
410	——	female	2010-11-11	4	10	no		NA
411	——	female	2011-07-06	4	10	no		yes	2012-07-10
412	——	female	2011-04-17	4	10	no		yes	2012-05-20	2017-02-23
413	——	female	2011-02-17	4	10	no		no
414	——	female	2010-11-13	4	10	no		yes	2012-03-27
415	——	male	2011-05-02	4	10	no		yes	2012-06-19
416	——	female	2011-01-31	4	10	no		yes	2012-04-11	2015-04-14
417	——	male	2010-11-03	4	10	no		yes	2013-09-09
418	——	male	2011-04-09	4	10	no		yes	2012-06-12
419	——	male	2010-11-05	4	10	no		yes	2012-02-02
420	——	male	2010-09-29	4	10	no		yes	2012-11-12
421	——	female	2011-02-17	4	10	no		yes	2012-03-13
422	——	female	2011-05-18	4	10	no		yes	2012-10-09	2016-08-23
423	——	male	2011-07-27	4	10	no		no
424	——	male	2011-04-14	4	10	no		yes	2012-09-18
425	——	female	2011-01-22	4	10	no		yes	2012-03-20
426	——	female	2010-11-05	4	10	no		yes	2011-12-25
427	——	male	2010-10-07	4	10	no		yes	2011-11-01
428	——	female	2011-06-18	4	10	no		yes	2015-03-17	2015-09-17
429	——	female	2010-12-30	4	10	no		yes	2014-04-12
430	——	female	2011-03-11	4	10	no		yes	2012-04-24
431	——	male	2009-11-18	4	10	no		yes	2011-01-25
432	——	female	2011-06-07	4	10	no		yes	2012-07-08
433	——	male	2010-11-30	4	10	no		no
434	——	male	2011-04-22	4	10	no		yes	2012-06-10
435	——	male	2011-07-26	4	10	no		yes	2012-07-27
436	——	male	2010-12-23	4	10	no		yes	2012-02-15
437	——	male	2010-12-25	4	10	no		yes	2012-02-16
438	——	male	2011-05-25	4	10	no		no
439	——	male	2011-04-06	4	10	no		yes	2012-09-20
440	——	female	2011-04-28	4	10	no		no
441	——	female	2011-07-19	4	10	no		yes	2013-05-31	2016-06-15
442	——	male	2011-04-15	4	10	no		no
443	——	male	2011-04-26	4	10	no		yes	2013-06-19
444	——	male	2011-05-06	4	10	no		yes	2016-07-19
445	——	female	2010-09-27	4	10	no		yes	2013-02-20
446	——	female	2010-12-21	4	10	no		no
447	——	female	2011-05-18	4	10	no		yes	2012-07-10
448	——	female	2011-06-27	4	10	no		no
449	——	female	2011-05-23	4	10	no		yes	2021-05-24	2017-08-01
450	——	male	2010-12-17	4	11	no		yes	2012-03-14
451	——	male	2010-11-26	4	11	yes	2014-07-08	no
452	——	male	2010-10-01	4	11	no		no
453	——	female	2010-10-23	4	11	no		yes	2011-11-22	2014-03-11
454	——	female	2010-11-12	4	11	no		yes	2012-02-23
455	——	female	2011-08-16	4	11	no		no
456	——	female	2011-04-18	4	11	no		yes	2012-05-21
457	——	female	2010-11-23	4	11	yes	2020-03-01	no
458	——	female	2010-04-18	4	11			no
459	——	male	2010-12-17	4	11	no		yes	2012-12-11
460	——	male	2011-05-26	4	11	no		yes	2012-07-23	2016-04-06
461	——	male	2011-03-01	4	11	no		yes	2012-04-05
462	——	male	2010-09-13	4	11	no		yes	2017-07-11
463	——	female	2010-10-15	4	11	no		yes
464	——	male	2011-01-05	4	11	no		yes	2012-01-12	2015-07-08
465	——	male	2009-02-16	4	11	no		yes	2011-05-19	2014-09-11
466	——	female	2011-08-03	4	11	no		yes	2012-12-12	2015-09-30
467	——	male	2011-04-12	4	11	no		no
468	——	female	2011-08-30	4	11	yes	2017年	yes	2012-09-03
469	——	male	2010-11-20	4	11	no		yes	2015-03-19
470	——	male	2011-05-23	4	11	no		no
471	——	male	2011-04-13	4	11	no		yes	2012-05-22
472	——	female	2011-03-17	4	11	no		yes	2012-05-29
473	——	female	2011-07-14	4	11	no		yes	2012-07-17	2015-07-14
474	——	female	2011-08-24	4	11	no		yes	2013-03-15
475	——	male	2011-04-03	4	11	no		yes	2012-05-09
476	——	male	2010-11-19	4	11	yes	42522	yes	2011-11-30
477	——	female	2011-03-27	4	11	no		yes	2012-08-07
478	——	female	2011-08-25	4	11	no		yes	2012-09-27	2015-09-30
479	——	female	2011-08-07	4	11	no		yes	2013-01-15	2016-12-28
480	——	male	2010-11-05	4	11	no		no
481	——	male	2011-03-11	4	11	no		no
482	——	male	2011-04-07	4	11	no		yes	2012-04-13
483	——	female	2011-07-04	4	11	no		no
484	——	female	2010-11-27	4	11	no		no
485	——	male	2010-09-24	4	11	no		yes	2011-11-17
486	——	male	2010-12-27	4	11	yes	2017	no
487	——	female	2011-01-16	4	11	no		yes
488	——	male	2010-11-30	4	11	yes		yes
489	——	female	2010-11-01	4	11	no		yes	2012-02-21
490	——	female	2011-02-18	4	11	no		yes	2016-10-10	2017-01-10
491	——	male	2010-12-09	4	11	no		NA
492	——	female	2011-06-28	4	11	no		NA	2015-04-02
493	——	female	2011-02-28	4	11	no		yes	2012-02-28
494	——	male	2011-01-01	4	11	no		yes	NA	NA
495	——	male	2011-06-16	4	12	no		yes	2012-07-13	2012-07-25
496	——	male	2011-03-20	4	12	no		yes	2012-06-16	2015-06-26
497	——	female	2010-09-03	4	12	no		yes	2011-11-28
498	——	female	2010-11-27	4	12	no		yes	2013-08-22
499	——	male	2010-10-16	4	12	no		yes	2012-03-01	2015-03-17
500	——	male	2011-01-25	4	12	no		yes	2012-02-06	2015-04-16
501	——	male	2011-05-06	4	12	no		yes	2012-06-13
502	——	female	2010-11-28	4	12	yes	2013-08-01	yes	2012-04-12
503	——	female	2011-05-22	4	12	no		yes	2012-07-13	2017-07-25
504	——	female	2011-04-15	4	12	no		yes	2012-07-04	2015-07-02
505	——	male	2011-05-17	4	12	no		yes	2012-06-19	2016-07-19
506	——	female	2011-03-31	4	12	no		yes	2013-06-25
507	——	male	2011-03-19	4	12	no		yes	2012-06-02
508	——	female	2010-09-20	4	12	no		yes	2011-09-27
509	——	male	2011-04-04	4	12	no		yes	2012-04-13	2016-06-08
510	——	male	2010-11-19	4	12	no		yes	2011-11-29
511	——	female	2010-11-30	4	12	no		yes	2012-01-05
512	——	male	2010-09-04	4	12	no		yes	2012-02-22
513	——	female	2011-04-13	4	12	no		yes	2013-02-22
514	——	male	2010-11-25	4	12	no		yes	2011-12-08
515	——	male	2010-12-07	4	12	no		yes	2013-06-25
516	——	male	2010-11-14	4	12	no		yes	2013-02-22
517	——	female	2010-02-07	4	12	no		yes	2012-03-22
518	——	male	2010-12-18	4	12	no		yes	2012-01-17
519	——	male	2011-05-31	4	12	no		yes	2012-07-10	2016-01-05
520	——	female	2010-09-15	4	12	no		yes	2011-12-12
521	——	female	2011-07-26	4	12	no		yes	2012-08-09	2012-08-09
522	——	male	2011-05-10	4	12	yes	2012-05-01	no
523	——	male	2010-10-17	4	12	no		yes	2011-11-14	2016-04-05
524	——	female	2010-12-23	4	12	no		yes	2012-03-05
525	——	male	2011-03-15	4	12	no		yes	2013-08-01
526	——	female	2010-09-16	4	12	yes	44013	yes	2014-07-15
527	——	female	2011-03-28	4	12	no		yes	2012-04-17
528	——	male	2010-11-17	4	12	no		yes	2012-02-27
529	——	female	2011-04-16	4	12	no		no
530	——	male	2011-06-26	4	12	no		yes	2012-09-04	2016-06-09
531	——	female	2011-01-17	4	12	no		yes	2012-03-13	2016-04-14
532	——	female	2011-06-27	4	12	no		yes	2012-09-12
533	——	female	2011-06-03	4	12	no		yes	2012-08-05
534	——	male	2011-08-30	4	12	no		yes	2012-10-16	2017-11-30
535	——	male	2011-06-10	4	12	no		no
536	——	male	2010-11-20	4	12	no		yes	2011-12-01
537	——	male	2011-05-17	4	12	no		yes	2013-04-11
538	——	male	2010-11-15	4	12	no		yes	2012-01-19
539	——	male	2011-05-15	4	12	no		yes	2012-06-07
540	——	male	2011-06-29	4	13	no		NA
541	——	male	2011-03-18	4	13	no		yes	2012-05-03
542	——	female	2010-11-04	4	13	no		yes	2011-11-10	2016-07-07
543	——	male	2011-04-29	4	13	no		yes	2016-08-29
544	——	male	2010-12-23	4	13	no		NA
545	——	male	2010-09-15	4	13	no		no
546	——	female	2011-07-29	4	13	no		yes	2012-07-31
547	——	male	2011-03-01	4	13	no		yes	2014-03-13	2017-06-07
548	——	male	2011-05-30	4	13	no		yes	2012-09-14	2016-11-07
549	——	female	2010-10-02	4	13	yes	2015-11-04	no
550	——	male	2011-08-10	4	13	yes	NA	yes	2017-06-13
551	——	male	2011-05-08	4	13	no		NA
552	——	female	2010-12-21	4	13	yes		yes	2012-04-09
553	——	female	2011-07-14	4	13	no		yes	2012-11-15
554	——	female	2010-12-17	4	13	no		yes	2011-12-20
555	——	female	2010-10-29	4	13	no		yes	2012-12-18	2015-12-18
556	——	male	2010-09-16	4	13	no		yes	2014-07-04
557	——	male	2010-08-15	4	13	yes	2019年	no
558	——	female	2011-08-25	4	13	no		yes	2012-08-28	2015-09-22
559	——	female	2010-12-27	4	13	no		no
560	——	female	2011-03-30	4	13	no		yes	2011-10-17	2014-10-04
561	——	male	2011-07-03	4	13	no		no
562	——	male	2010-10-12	4	13	no		yes	2011-12-07	2016-07-13
563	——	female	2011-01-21	4	13	no		yes	2012-09-06
564	——	male	2011-07-15	4	13	no		yes	2012-07-24
565	——	male	2011-03-05	4	13	no		yes	2012-04-09
566	——	female	2010-12-17	4	13	yes	2020年	no
567	——	female	2011-08-30	4	13	no		yes	2012-12-24
568	——	female	2011-04-11	4	13	no		no
569	——	male	2011-03-04	4	13	no		NA
570	——	female	2011-06-13	4	13	no		yes	2013-10-30
571	——	male	2011-06-15	4	13	no		yes	2012-06-26	2016-09-20
572	——	female	2011-07-26	4	13	no		yes	2012-10-09
573	——	male	2011-01-23	4	13	no		yes	2012-04-26	2016-06-16
574	——	female	2010-08-19	4	13	no		yes	2011-08-20	2015-12-03
575	——	male	2011-03-21	4	13	no		yes	2012-06-07
576	——	female	2010-12-06	4	13	no		yes	2012-01-10
577	——	female	2011-04-30	4	13	no		NA	NA
578	——	male	2010-08-19	4	13	no		yes	2011-10-17	2014-11-12
579	——	male	2010-10-31	4	13	no		no
580	——	male	2011-05-09	4	13	no		yes	2012-05-15
581	——	male	2010-12-23	4	13	no		NA	NA
582	——	male	2010-10-03	4	13	no		NA	NA
583	——	female	2011-04-08	4	13	no		yes	2020-08-27
584	——	female	2011-04-08	4	13	no		yes	2020-08-27
585	——	female	2011-08-27	4	14	no		yes	2012-09-04
586	——	male	2011-08-28	4	14	no		yes	2012-08-28
587	——	female	2011-07-08	4	14	no		yes	2012-12-31	2017-05-03
588	——	female	2011-04-15	4	14	no		no
589	——	male	2011-06-04	4	14	no		yes	2012-08-27	2015-07-20
590	——	female	2010-11-07	4	14	no		yes	2014-05-27
591	——	male	2010-12-24	4	14	no		yes	2011-12-24	2014-12-24
592	——	female	2011-08-30	4	14	no		yes	2016-09-13	2017-02-07
593	——	male	2011-04-08	4	14	no		no
594	——	male	2011-02-19	4	14	no		no
595	——	male	2010-10-05	4	14	no		yes	2011-10-11	2017-03-03
596	——	male	2011-04-08	4	14	no		yes	2012-05-17	2020-12-26
597	——	female	2011-05-10	4	14	no		yes	2012-06-06
598	——	female	2011-04-07	4	14	no		yes	2012-04-25
599	——	male	2011-07-11	4	14	no		yes	2012-08-16
600	——	female	2010-10-03	4	14	no		yes	2011-12-29
601	——	male	2011-06-30	4	14	no		NA	NA	NA
602	——	female	2011-05-23	4	14	no		yes	2012-08-02
603	——	male	2011-01-29	4	14	no		no
604	——	male	2010-10-25	4	14	no		no
605	——	female	2010-09-14	4	14	no		yes	2011-10-17
606	——	female	2011-06-11	4	14	no		yes	2012-06-12	2015-08-11
607	——	female	2011-05-24	4	14	no		yes	2012-07-17	2017-12-23
608	——	male	2011-05-25	4	14	no		no
609	——	female	2011-07-26	4	14	no		no
610	——	male	2010-11-17	4	14	no		yes	2012-01-12
611	——	female	2011-03-03	4	14	no		yes	2012-04-05	2017-06-02
612	——	female	2011-01-14	4	14	no		no
613	——	female	2010-10-06	4	14	no		yes	2011-10-18
614	——	female	2010-05-02	4	14	no		yes	2012-05-22
615	——	female	2011-07-15	4	14	no		no
616	——	male	2011-01-03	4	14	no		yes	2012-02-23
617	——	male	2011-02-20	4	14	no		no
618	——	male	2011-01-21	4	14	yes	2014	NA
619	——	male	2010-12-27	4	14	no		yes	2012-09-03	2015-12-30
620	——	female	2010-11-08	4	14	no		yes	2011-11-15	2017-08-10
621	——	female	2010-12-18	4	14	no		yes	2012-03-13	2014-03-12
622	——	male	2010-10-22	4	14	no		yes	2011-12-30
623	——	male	2011-05-04	4	14	no		yes	2018-07-24
624	——	male	2011-03-21	4	14	no		NA	NA	NA
625	——	male	2011-08-19	4	14	no		yes	2013-09-28	2015-12-24
626	——	female	2011-08-26	4	14	no		yes	2012-09-13	2020-07-30
627	——	male	2010-10-06	4	14	no		yes	2011-10-28	2017-09-09
628	——	female	2010-12-01	4	14	no		yes	2012-02-24	2017-07-04
629	——	male	2011-06-01	4	14	no		yes	2012-06-01
630	——	female	2011-01-16	4	15	no		yes	2012-07-09	2015-09-13
631	——	male	2009-09-07	4	15	no		yes	2016-12-14
632	——	male	2010-12-13	4	15	yes	2016-07-01	yes	2012-04-26
633	——	female	2010-01-31	4	15	no		NA
634	——	male	2010-09-05	4	15	no		no
635	——	male	2010-09-29	4	15	no		yes	2012-03-08
636	——	female	2011-05-18	4	15	no		yes	2012-05-29	2015-07-23
637	——	female	2011-08-26	4	15	no		yes	2012-08-26	2013-02-20
638	——	female	2010-09-29	4	15	no		no
639	——	male	2011-08-16	4	15	no		yes	2012-08-18	2016-03-04
640	——	female	2010-12-19	4	15	yes	2016-09-01	no
641	——	female	2011-02-16	4	15	no		yes	2020-08-25
642	——	male	2011-03-22	4	15	no		yes	2012-05-23
643	——	female	2010-09-06	4	15	no		yes	2011-09-15	2015-04-25
644	——	male	2011-03-17	4	15	no		yes	2012-03-28
645	——	female	2011-06-19	4	15	no		yes	2012-07-17	2017-09-07
646	——	male	2011-01-23	4	15	no		yes	2012-02-09
647	——	male	2010-12-24	4	15	yes	2020-01-01	yes	2012-01-10
648	——	male	2011-02-05	4	15	yes	2014-04-01	yes	2011-05-16	2015-05-28
649	——	female	2011-04-14	4	15	no	no	yes	2012-04-16
650	——	male	2011-01-05	4	15	no		yes	2012-02-17
651	——	female	2011-05-05	4	15	no		yes	2013-02-20
652	——	female	2011-08-16	4	15	no		yes	2012-08-21	2016-09-27
653	——	male	2010-10-21	4	15	yes	2019.11	yes	2013-04-19
654	——	female	2011-07-20	4	15	no		yes	2012-07-24	2015-12-03
655	——	female	2011-05-25	4	15	no		yes	2017-04-06
656	——	female	2011-06-06	4	15	no		yes	2014-03-09
657	——	female	2011-07-11	4	15	no		yes	2012-07-15
658	——	male	2011-02-08	4	15	no		yes	2012-04-11	2015-06-17
659	——	female	2010-08-08	4	15	no		NA
660	——	female	2011-01-10	4	15	no		NA	2012-06-26	2017-03-28
661	——	male	2010-11-04	4	15	no		NA
662	——	male	2010-12-23	4	15	no		yes	2012-03-13
663	——	male	2010-09-29	4	15	no		yes	2012-01-04	2014-12-12
664	——	male	2010-11-21	4	15	no		yes	2012-05-14	2017-06-08
665	——	female	2011-07-31	4	15	no		yes	2012-08-13
666	——	male	2011-02-24	4	15	no		yes	2012-12-05
667	——	male	2010-11-05	4	15	no		no
668	——	female	2011-04-27	4	15	no		yes	2014-08-14
669	——	male	2011-03-18	4	15	no		yes	2012-04-07	2017-04-21
670	——	male	2011-05-14	4	15	no		yes	2012-07-05
671	——	male	2010-10-19	4	15	no		yes	2012-02-21
672	——	male	2009-12-22	4	15	no		yes	2011-08-03
673	——	male	2011-07-08	4	15	no		yes	2012-07-24
674	——	female	2011-08-26	4	15	yes	2017-04-01	yes	2012-08-30
675	——	male	2011-01-20	4	16	no		yes	2012-01-26	2016-07-15
676	——	female	2011-01-01	4	16	no		yes	2012-01-10
677	——	male	2011-08-30	4	16	no		yes	2012-11-17
678	——	male	2011-04-10	4	16	no		yes	2012-04-10
679	——	male	2010-10-04	4	16	no		yes	2017-01-05	2017-04-13
680	——	male	2011-03-21	4	16	no		yes	2012-08-16
681	——	male	2011-05-20	4	16	no		yes	2012-09-13
682	——	female	2010-10-09	4	16	no		no
683	——	female	2011-03-19	4	16	no		yes	2021-09-21	2016-12-28
684	——	male	2011-03-16	4	16	no		yes	2012-03-29
685	——	male	2011-08-03	4	16	no		yes	2012-10-12
686	——	male	2011-05-19	4	16	no		yes	2012-05-24
687	——	male	2010-12-30	4	16	no		no
688	——	female	2011-08-16	4	16	no		NA
689	——	female	2011-07-23	4	16	no		yes	2012-10-11
690	——	male	2010-09-22	4	16	no		yes	2011-11-29	2016-11-15
691	——	female	2010-10-28	4	16	no		yes	2011-10-28
692	——	female	2011-02-06	4	16	no		yes	2012-06-23
693	——	female	2010-12-25	4	16	yes	2016.11	yes	2012-01-18
694	——	female	2011-06-07	4	16	no		yes	2012-08-21
695	——	male	2011-06-06	4	16	no		yes	2012-06-21
696	——	female	2011-03-30	4	16	yes	2019-11-02	no
697	——	female	2011-03-21	4	16	no		no
698	——	male	2011-03-07	4	16	no		yes	2012-04-10
699	——	female	2011-02-03	4	16	no		yes	2016-08-16
700	——	female	2010-12-05	4	16	no		yes	2012-05-11	2015-07-20
701	——	male	2011-05-16	4	16	no		yes	2013-03-07	2016-12-02
702	——	male	2011-04-13	4	16	no		yes	2012-06-11
703	——	male	2011-07-25	4	16	no		yes	2012-10-24
704	——	female	2011-07-22	4	16	no		yes	2017-06-13
705	——	male	2011-04-17	4	16	no		yes	2012-05-15	2015-07-02
706	——	male	2010-12-06	4	16	no		no
707	——	female	2011-01-06	4	16	no		yes	2012-03-16
708	——	male	2011-08-24	4	16	no		yes	2012-08-29	2015-12-31
709	——	female	2011-07-19	4	16	no		yes	2013-08-27	2017-02-28
710	——	female	2010-12-26	4	16	no		no
711	——	male	2011-05-01	4	16	no		yes	2012-07-11	2015-07-01
712	——	female	2010-12-22	4	16	no		no
713	——	female	2010-10-17	4	16	no		yes	2011-10-25
714	——	male	2011-06-30	4	16	no		yes	2012-09-13
715	——	male	2011-02-24	4	16	no		yes	2012-03-01	2015-10-13
716	——	female	2011-01-26	4	16	no		no
717	——	male	2010-10-01	4	16	no		no
718	——	female	2011-06-13	4	16	no		yes	2012-07-24
719	——	male	2011-07-12	4	16	no		yes	2012-06-13
720	——	male	2010-11-10	4	16	no		yes	2011-05-07	2014-06-05
